# Supplementary material for: Abnormal degradation of the neuronal stress-protective transcription factor HSF1 in Huntington's disease
Source: Nat Commun. 2017 Feb 13;8:14405. doi: 10.1038/ncomms14405 (PMC5316841; doi:10.1038/ncomms14405)
Supplement: Supplementary Data 1 — Phosphoproteomics Raw data for in vivo HSF1 phosphorylation in Huntington's Disease [file ncomms14405-s2.xls]

NCOMM-16-1041-B Supplementary Data 1. HSF1 phosphorylation in HD, Peptide report created on 12/12/2016
Experiment: NCOMM-16-1041-B Supplementary Data 1. HSF1 phosphorylation in HD
	Peak List Generator: unknown
		Version: unknown
		Charge States Calculated: unknown
		Deisotoped: unknown
		Textual Annotation: unknown
	Database Set: 3 Databases
		Database Name: the SwissProt_2014_01 database
			Version: unknown
			Taxonomy: Homo sapiens
			Number of Proteins: 20347
		Database Name: the SwissProt_2014_01 database
			Version: unknown
			Taxonomy: Mammalia
			Number of Proteins: 66379
		Database Name: the SwissProt_2014_01 database
			Version: unknown
			Taxonomy: All Entries
			Number of Proteins: 542258
		Does database contain common contaminants?: unknown
	Search Engine Set: 1 Search Engine
		Search Engine: Mascot
			Version: 2.5.0
			Samples: All Samples
			Fragment Tolerance: 0.020 Da (Monoisotopic)
			Parent Tolerance: 5.0 PPM (Monoisotopic)
			Fixed Modifications: +57 on C (Carbamidomethyl)
			Variable Modifications: +1 on NQ (Deamidated), +16 on M (Oxidation), +80 on STY (Phospho) (ID15112_01_E749_3778_120414 (F054538), ID15069_01_E749_3778_120414 (F054534), ID15070_01_E749_3778_120414 (F054535))
			Database: the SwissProt_2014_01 database (selected for Homo sapiens, unknown version, 20347 entries) (ID15069_01_E749_3778_120414 (F054534), ID15070_01_E749_3778_120414 (F054535)), the SwissProt_2014_01 database (selected for Mammalia, unknown version, 66379 entries) (ID15112_01_E749_3778_120414 (F054538)), the SwissProt_2014_01 database (unknown version, 542258 entries) (QC_02_E749_3778_120414 (F054539))
			Digestion Enzyme: Trypsin (ID15069_01_E749_3778_120414 (F054534), ID15070_01_E749_3778_120414 (F054535)), Trypsin (ID15112_01_E749_3778_120414 (F054538)), Trypsin (QC_02_E749_3778_120414 (F054539))
			Max Missed Cleavages: 2 (ID15069_01_E749_3778_120414 (F054534), ID15070_01_E749_3778_120414 (F054535)), 2 (ID15112_01_E749_3778_120414 (F054538)), 2 (QC_02_E749_3778_120414 (F054539))
			Probability Model: 
				QC_02_E749_3778_120414 (F054539): Peptide Prophet with Delta Mass Correction [+2 and below,+3,+4,+5,+6,+7,+8,+9,+10 and above]
				ID15112_01_E749_3778_120414 (F054538): Peptide Prophet with Delta Mass Correction [+2 and below,+3,+4,+5,+6,+7,+8,+9,+11 and above]
				ID15069_01_E749_3778_120414 (F054534): Peptide Prophet with Delta Mass Correction [+2 and below,+3,+4,+5,+6,+7,+8,+9,+10,+11 and above]
				ID15070_01_E749_3778_120414 (F054535): Peptide Prophet with Delta Mass Correction [+2 and below,+3,+4,+5,+6,+7,+9,+10 and above]
	Scaffold: Version: Scaffold_4.3.4
		Modification Metadata Set: 0 modifications
			Source: None
			Comment: 
		Protein Grouping Strategy: Experiment-wide grouping with binary peptide-protein weights
		Peptide Thresholds: 84.0% minimum 
		Protein Thresholds: 96.0% minimum and 1 peptide minimum
		Peptide FDR: 0.0% (Decoy)
		Protein FDR: 0.0% (Decoy)
		GO Annotation Source(s): 

Experiment name	Biological sample category	Biological sample name	MS/MS sample name	Protein name	Protein accession numbers	Database sources	Protein molecular weight (Da)	Protein identification probability	Exclusive unique peptide count	Exclusive unique spectrum count	Total spectrum count	Percentage of total spectra	Percentage sequence coverage	Peptide sequence	Previous amino acid	Next amino acid	Best Peptide identification probability	Best Mascot Ion score	Best Mascot Identity score	Best Mascot Delta Ion score	Number of identified +1H spectra	Number of identified +2H spectra	Number of identified +3H spectra	Number of identified +4H spectra	Number of enzymatic termini	Calculated +1H Peptide Mass (AMU)	Median Retention Time	Total Precursor Intensity	Total TIC	Peptide start index	Peptide stop index	Star Category	Assigned	Other Proteins
NCOMM-16-1041-B Supplementary Data 1. HSF1 phosphorylation in HD	Casein Standard 1 pmol	Casein Standard 1 pmol	ID15112_01_E749_3778_120414 (F054538)	Alpha-S1-casein OS=Bos taurus GN=CSN1S1 PE=1 SV=2	CASA1_BOVIN	SwissProt_2013.fasta	24,529.4	100.0%	3	12	30	0.479%	7.94%	KYKVPQLEIVPNSAEER	K	L	99.7%	35.6	31.0	35.6	0	1	5	2	2	2,080.0476	1,814.00		1.84469E7	118	134	Empty	true	
NCOMM-16-1041-B Supplementary Data 1. HSF1 phosphorylation in HD	Casein Standard 1 pmol	Casein Standard 1 pmol	ID15112_01_E749_3778_120414 (F054538)	Alpha-S1-casein OS=Bos taurus GN=CSN1S1 PE=1 SV=2	CASA1_BOVIN	SwissProt_2013.fasta	24,529.4	100.0%	3	12	30	0.479%	7.94%	VPQLEIVPNSAEER	K	L	99.7%	55.5	31.4	55.5	0	4	2	0	2	1,660.7943	1,948.50		1.01188E7	121	134	Empty	true	
NCOMM-16-1041-B Supplementary Data 1. HSF1 phosphorylation in HD	Casein Standard 1 pmol	Casein Standard 1 pmol	ID15112_01_E749_3778_120414 (F054538)	Alpha-S1-casein OS=Bos taurus GN=CSN1S1 PE=1 SV=2	CASA1_BOVIN	SwissProt_2013.fasta	24,529.4	100.0%	3	12	30	0.479%	7.94%	YKVPQLEIVPNSAEER	K	L	99.7%	50.4	32.1	50.4	0	3	13	0	2	1,951.9526	2,068.00		6.47393E7	119	134	Empty	true	
NCOMM-16-1041-B Supplementary Data 1. HSF1 phosphorylation in HD	Casein Standard 1 pmol	Casein Standard 1 pmol	ID15112_01_E749_3778_120414 (F054538)	Alpha-S2-casein OS=Bos taurus GN=CSN1S2 PE=1 SV=2	CASA2_BOVIN	SwissProt_2013.fasta	26,019.0	100.0%	5	10	35	0.559%	18.9%	EQLSTSEENSK	R	K	95.6%	24.3	28.7	8.23	0	1	0	0	2	1,331.5363	1,053.00		125562	141	151	Empty	true	
NCOMM-16-1041-B Supplementary Data 1. HSF1 phosphorylation in HD	Casein Standard 1 pmol	Casein Standard 1 pmol	ID15112_01_E749_3778_120414 (F054538)	Alpha-S2-casein OS=Bos taurus GN=CSN1S2 PE=1 SV=2	CASA2_BOVIN	SwissProt_2013.fasta	26,019.0	100.0%	5	10	35	0.559%	18.9%	EQLSTSEENSKK	R	T	99.7%	39.4	29.8	10.7	0	2	0	0	2	1,459.6313	995.500		1507180	141	152	Empty	true	
NCOMM-16-1041-B Supplementary Data 1. HSF1 phosphorylation in HD	Casein Standard 1 pmol	Casein Standard 1 pmol	ID15112_01_E749_3778_120414 (F054538)	Alpha-S2-casein OS=Bos taurus GN=CSN1S2 PE=1 SV=2	CASA2_BOVIN	SwissProt_2013.fasta	26,019.0	100.0%	5	10	35	0.559%	18.9%	NMAINPSKENLCSTFCK	K	E	99.7%	48.5	31.9	27.5	0	0	3	0	2	2,110.8644	1,716.00		3633990	40	56	Empty	true	
NCOMM-16-1041-B Supplementary Data 1. HSF1 phosphorylation in HD	Casein Standard 1 pmol	Casein Standard 1 pmol	ID15112_01_E749_3778_120414 (F054538)	Alpha-S2-casein OS=Bos taurus GN=CSN1S2 PE=1 SV=2	CASA2_BOVIN	SwissProt_2013.fasta	26,019.0	100.0%	5	10	35	0.559%	18.9%	TVDMESTEVFTK	K	K	99.7%	79.6	29.3	14.5	0	14	0	0	2	1,482.6071	1,711.00		1.20394E7	153	164	Empty	true	
NCOMM-16-1041-B Supplementary Data 1. HSF1 phosphorylation in HD	Casein Standard 1 pmol	Casein Standard 1 pmol	ID15112_01_E749_3778_120414 (F054538)	Alpha-S2-casein OS=Bos taurus GN=CSN1S2 PE=1 SV=2	CASA2_BOVIN	SwissProt_2013.fasta	26,019.0	100.0%	5	10	35	0.559%	18.9%	TVDMESTEVFTKK	K	T	99.7%	73.8	31.0	12.6	0	6	9	0	2	1,594.7072	1,503.00		1.11584E7	153	165	Empty	true	
NCOMM-16-1041-B Supplementary Data 1. HSF1 phosphorylation in HD	ID15069 (C-)	ID15069 (C-) Non-Pathogenic	ID15069_01_E749_3778_120414 (F054534)	Heat shock factor protein 1 OS=Homo sapiens GN=HSF1 PE=1 SV=1	HSF1_HUMAN	SwissProt_2013.fasta	57,261.6	100.0%	3	6	7	0.0633%	11.3%	GHTDTEGRPPSPPPTSTPEK	R	C	99.7%	25.8	28.7	2.61	0	0	1	1	2	2,167.9660	1,195.50		1.05149E7	353	372	Orange	true	
NCOMM-16-1041-B Supplementary Data 1. HSF1 phosphorylation in HD	ID15069 (C-)	ID15069 (C-) Non-Pathogenic	ID15069_01_E749_3778_120414 (F054534)	Heat shock factor protein 1 OS=Homo sapiens GN=HSF1 PE=1 SV=1	HSF1_HUMAN	SwissProt_2013.fasta	57,261.6	100.0%	3	6	7	0.0633%	11.3%	VEEASPGRPSSVDTLLSPTALIDSILR	R	E	99.7%	37.0	26.7	0.170	0	0	1	0	2	2,903.4765	2,564.00		196242	310	336	Orange	true	
NCOMM-16-1041-B Supplementary Data 1. HSF1 phosphorylation in HD	ID15069 (C-)	ID15069 (C-) Non-Pathogenic	ID15069_01_E749_3778_120414 (F054534)	Heat shock factor protein 1 OS=Homo sapiens GN=HSF1 PE=1 SV=1	HSF1_HUMAN	SwissProt_2013.fasta	57,261.6	100.0%	3	6	7	0.0633%	11.3%	VKEEPPSPPQSPR	R	V	99.7%	38.6	26.1	30.9	0	1	3	0	2	1,527.7205	1,271.00		6186540	297	309	Orange	true	
NCOMM-16-1041-B Supplementary Data 1. HSF1 phosphorylation in HD	ID15069 (C-)	ID15069 (C-) Non-Pathogenic	ID15069_01_E749_3778_120414 (F054534)	Ras GTPase-activating protein-binding protein 1 OS=Homo sapiens GN=G3BP1 PE=1 SV=1	G3BP1_HUMAN	SwissProt_2013.fasta	52,162.8	100.0%	2	2	2	0.0181%	9.66%	SSSPAPADIAQTVQEDLR	K	T	99.7%	60.7	28.2	0.000	0	1	0	0	2	1,964.8963	2,186.00		209665	230	247	Empty	true	
NCOMM-16-1041-B Supplementary Data 1. HSF1 phosphorylation in HD	ID15069 (C-)	ID15069 (C-) Non-Pathogenic	ID15069_01_E749_3778_120414 (F054534)	Ras GTPase-activating protein-binding protein 1 OS=Homo sapiens GN=G3BP1 PE=1 SV=1	G3BP1_HUMAN	SwissProt_2013.fasta	52,162.8	100.0%	2	2	2	0.0181%	9.66%	YQDEVFGGFVTEPQEESEEEVEEPEER	R	Q	99.4%	24.9	30.3	0.000	0	0	1	0	2	3,296.3317	2,169.00		27,076.0	133	159	Empty	true	
NCOMM-16-1041-B Supplementary Data 1. HSF1 phosphorylation in HD	ID15070 (C+)	ID15070 (C+) Pathogenic	ID15070_01_E749_3778_120414 (F054535)	Heat shock factor protein 1 OS=Homo sapiens GN=HSF1 PE=1 SV=1	HSF1_HUMAN	SwissProt_2013.fasta	57,261.6	100.0%	2	7	11	0.0971%	6.24%	GHTDTEGRPPSPPPTSTPEK	R	C	99.7%	30.3	28.5	3.47	0	0	2	1	2	2,167.9660	1,193.00		3.43259E7	353	372	Orange	true	
NCOMM-16-1041-B Supplementary Data 1. HSF1 phosphorylation in HD	ID15070 (C+)	ID15070 (C+) Pathogenic	ID15070_01_E749_3778_120414 (F054535)	Heat shock factor protein 1 OS=Homo sapiens GN=HSF1 PE=1 SV=1	HSF1_HUMAN	SwissProt_2013.fasta	57,261.6	100.0%	2	7	11	0.0971%	6.24%	VKEEPPSPPQSPR	R	V	99.7%	45.3	26.3	32.7	0	4	3	1	2	1,528.7045	1,264.00		2.99504E7	297	309	Orange	true	
NCOMM-16-1041-B Supplementary Data 1. HSF1 phosphorylation in HD	ID15070 (C+)	ID15070 (C+) Pathogenic	ID15070_01_E749_3778_120414 (F054535)	Alpha-2-HS-glycoprotein OS=Homo sapiens GN=AHSG PE=1 SV=1	FETUA_HUMAN	SwissProt_2013.fasta	39,323.4	100.0%	2	2	2	0.0177%	3.54%	CDSSPDSAEDVR	K	K	98.8%	25.3	25.0	10.3	0	1	0	0	2	1,417.4938	1,136.00		27,221.0	132	143	Empty	true	
NCOMM-16-1041-B Supplementary Data 1. HSF1 phosphorylation in HD	ID15070 (C+)	ID15070 (C+) Pathogenic	ID15070_01_E749_3778_120414 (F054535)	Alpha-2-HS-glycoprotein OS=Homo sapiens GN=AHSG PE=1 SV=1	FETUA_HUMAN	SwissProt_2013.fasta	39,323.4	100.0%	2	2	2	0.0177%	3.54%	CDSSPDSAEDVRK	K	V	97.5%	16.4	25.0	16.4	0	0	1	0	2	1,545.5888	1,026.00		90,705.0	132	144	Empty	true	
NCOMM-16-1041-B Supplementary Data 1. HSF1 phosphorylation in HD	ID15070 (C+)	ID15070 (C+) Pathogenic	ID15070_01_E749_3778_120414 (F054535)	BAG family molecular chaperone regulator 3 OS=Homo sapiens GN=BAG3 PE=1 SV=3	BAG3_HUMAN	SwissProt_2013.fasta	61,593.2	100.0%	1	1	1	0.00883%	4.00%	VPPAPVPCPPPSPGPSAVPSSPK	K	S	93.1%	19.3	28.1	0.000	0	0	1	0	2	2,299.1195	1,819.00		41,469.0	366	388	Empty	true	
NCOMM-16-1041-B Supplementary Data 1. HSF1 phosphorylation in HD	ID15070 (C+)	ID15070 (C+) Pathogenic	ID15070_01_E749_3778_120414 (F054535)	Ras GTPase-activating protein-binding protein 1 OS=Homo sapiens GN=G3BP1 PE=1 SV=1	G3BP1_HUMAN	SwissProt_2013.fasta	52,162.8	100.0%	1	1	2	0.0177%	3.86%	SSSPAPADIAQTVQEDLR	K	T	99.7%	55.3	28.1	0.000	0	0	2	0	2	1,964.8963	2,182.50		218195	230	247	Empty	true	
NCOMM-16-1041-B Supplementary Data 1. HSF1 phosphorylation in HD	ID15070 (C+)	ID15070 (C+) Pathogenic	ID15070_01_E749_3778_120414 (F054535)	Thyroid hormone receptor-associated protein 3 OS=Homo sapiens GN=THRAP3 PE=1 SV=2	TR150_HUMAN	SwissProt_2013.fasta	108,668.9	98.5%	1	1	1	0.00883%	1.05%	ASAVSELSPR	R	E	99.7%	48.6	25.0	25.4	0	1	0	0	2	1,096.5034	1,410.00		108832	236	245	Empty	true	
NCOMM-16-1041-B Supplementary Data 1. HSF1 phosphorylation in HD	ID15070 (C+)	ID15070 (C+) Pathogenic	ID15070_01_E749_3778_120414 (F054535)	Cytoplasmic dynein 1 light intermediate chain 1 OS=Homo sapiens GN=DYNC1LI1 PE=1 SV=3	DC1L1_HUMAN	SwissProt_2013.fasta	56,580.2	100.0%	1	1	1	0.00883%	3.63%	DFQEYVEPGEDFPASPQRR	R	N	86.1%	16.5	28.6	16.5	0	0	1	0	2	2,347.0029	1,892.00		202341	193	211	Empty	true	
NCOMM-16-1041-B Supplementary Data 1. HSF1 phosphorylation in HD	ID15070 (C+)	ID15070 (C+) Pathogenic	ID15070_01_E749_3778_120414 (F054535)	Heterogeneous nuclear ribonucleoprotein K OS=Homo sapiens GN=HNRNPK PE=1 SV=1	HNRPK_HUMAN	SwissProt_2013.fasta	50,978.5	100.0%	1	1	1	0.00883%	4.54%	METEQPEETFPNTETNGEFGK	-	R	93.5%	18.1	27.8	0.000	0	0	1	0	2	2,511.9748	1,831.00		41,966.0	1	21	Empty	true	
END OF FILE
