# Supplementary material for: Abnormal degradation of the neuronal stress-protective transcription factor HSF1 in Huntington's disease
Source: Nat Commun. 2017 Feb 13;8:14405. doi: 10.1038/ncomms14405 (PMC5316841; doi:10.1038/ncomms14405)
Supplement: Supplementary Data 2 — Phosphoproteomics Raw data for in vitro HSF1 phosphorylation by Casein Kinase 2 [file ncomms14405-s3.xls]

NCOMM-16-10416-B Supplementary Data 2. CK2-HSF1 phosphorylation, Peptide report created on 12/12/2016
Experiment: NCOMM-16-10416-B Supplementary Data 2. CK2-HSF1 phosphorylation
	Peak List Generator: unknown
		Version: unknown
		Charge States Calculated: unknown
		Deisotoped: unknown
		Textual Annotation: unknown
	Database Set: 3 Databases
		Database Name: the SwissProt_2014_01 database
			Version: unknown
			Taxonomy: Homo sapiens
			Number of Proteins: 20347
		Database Name: the SwissProt_2014_01 database
			Version: unknown
			Taxonomy: Mammalia
			Number of Proteins: 66379
		Database Name: the SwissProt_2014_01 database
			Version: unknown
			Taxonomy: All Entries
			Number of Proteins: 542258
		Does database contain common contaminants?: unknown
	Search Engine Set: 1 Search Engine
		Search Engine: Mascot
			Version: 2.5.0
			Samples: All Samples
			Fragment Tolerance: 0.020 Da (Monoisotopic) (QC_01_E749_3778_102914 (F054220), ID14472_01_E749_3778_102914 (F054221)), 0.040 Da (Monoisotopic) (ID14469_01_E749_3778_102914 (F054219), ID14470_01_E749_3778_102914 (F054223), ID14471_01_E749_3778_102914 (F054225))
			Parent Tolerance: 5.0 PPM (Monoisotopic) (QC_01_E749_3778_102914 (F054220), ID14472_01_E749_3778_102914 (F054221)), 10.0 PPM (Monoisotopic) (ID14469_01_E749_3778_102914 (F054219), ID14470_01_E749_3778_102914 (F054223), ID14471_01_E749_3778_102914 (F054225))
			Fixed Modifications: +18 on O (O+18), +57 on C (Carbamidomethyl)
			Variable Modifications: +1 on NQ (Deamidated), +16 on M (Oxidation), +80 on STY (Phospho) (ID14472_01_E749_3778_102914 (F054221), ID14469_01_E749_3778_102914 (F054219), ID14470_01_E749_3778_102914 (F054223), ID14471_01_E749_3778_102914 (F054225))
			Database: the SwissProt_2014_01 database (selected for Homo sapiens, unknown version, 20347 entries) (ID14469_01_E749_3778_102914 (F054219), ID14470_01_E749_3778_102914 (F054223), ID14471_01_E749_3778_102914 (F054225)), the SwissProt_2014_01 database (selected for Mammalia, unknown version, 66379 entries) (ID14472_01_E749_3778_102914 (F054221)), the SwissProt_2014_01 database (unknown version, 542258 entries) (QC_01_E749_3778_102914 (F054220))
			Digestion Enzyme: Trypsin (ID14469_01_E749_3778_102914 (F054219), ID14470_01_E749_3778_102914 (F054223), ID14471_01_E749_3778_102914 (F054225)), Trypsin (ID14472_01_E749_3778_102914 (F054221)), Trypsin (QC_01_E749_3778_102914 (F054220))
			Max Missed Cleavages: 2 (ID14469_01_E749_3778_102914 (F054219), ID14470_01_E749_3778_102914 (F054223), ID14471_01_E749_3778_102914 (F054225)), 2 (ID14472_01_E749_3778_102914 (F054221)), 2 (QC_01_E749_3778_102914 (F054220))
			Probability Model: 
				QC_01_E749_3778_102914 (F054220): Peptide Prophet with Delta Mass Correction [+2 and below,+3,+4,+5,+6,+7,+8,+9 and above]
				ID14472_01_E749_3778_102914 (F054221): Peptide Prophet with Delta Mass Correction [+2 and below,+3,+4,+5,+6,+7,+8,+9 and above]
				ID14469_01_E749_3778_102914 (F054219): Peptide Prophet with Delta Mass Correction [+2 and below,+3,+4,+5,+6,+7,+8,+9,+10 and above]
				ID14470_01_E749_3778_102914 (F054223): Peptide Prophet with Delta Mass Correction [+2 and below,+3,+4,+5,+6,+9 and above]
				ID14471_01_E749_3778_102914 (F054225): Peptide Prophet with Delta Mass Correction [+2 and below,+3,+4,+5,+6,+7,+8,+10 and above]
	Scaffold: Version: Scaffold_4.3.4
		Modification Metadata Set: 0 modifications
			Source: None
			Comment: 
		Protein Grouping Strategy: Experiment-wide grouping with binary peptide-protein weights
		Peptide Thresholds: 97.0% minimum 
		Protein Thresholds: 99.0% minimum and 1 peptide minimum
		Peptide FDR: 0.0% (Decoy)
		Protein FDR: 0.0% (Decoy)
		GO Annotation Source(s): 

Experiment name	Biological sample category	Biological sample name	MS/MS sample name	Protein name	Protein accession numbers	Database sources	Protein molecular weight (Da)	Protein identification probability	Exclusive unique peptide count	Exclusive unique spectrum count	Total spectrum count	Percentage of total spectra	Percentage sequence coverage	Peptide sequence	Previous amino acid	Next amino acid	Best Peptide identification probability	Best Mascot Ion score	Best Mascot Identity score	Best Mascot Delta Ion score	Number of identified +1H spectra	Number of identified +2H spectra	Number of identified +3H spectra	Number of identified +4H spectra	Number of enzymatic termini	Calculated +1H Peptide Mass (AMU)	Median Retention Time	Total Precursor Intensity	Total TIC	Peptide start index	Peptide stop index	Star Category	Assigned	Other Proteins
NCOMM-16-10416-B Supplementary Data 2. CK2-HSF1 phosphorylation	Casein Standard 1 pmol	Casein Standard 1 pmol	ID14472_01_E749_3778_102914 (F054221)	ARF GTPase-activating protein GIT1 OS=Rattus norvegicus GN=Git1 PE=1 SV=1	GIT1_RAT	SwissProt_2013x.fasta	85,232.3	98.6%	1	1	1	0.0139%	3.12%	HGSGAESDYENTQSGEPLLGLEGK	R	R	99.3%	30.8	33.9	0.000	0	0	1	0	2	2,555.0937	1,897.00		56,413.0	599	622	Empty	true	
NCOMM-16-10416-B Supplementary Data 2. CK2-HSF1 phosphorylation	Casein Standard 1 pmol	Casein Standard 1 pmol	ID14472_01_E749_3778_102914 (F054221)	Alpha-S1-casein OS=Bos taurus GN=CSN1S1 PE=1 SV=2	CASA1_BOVIN	SwissProt_2013x.fasta	24,529.4	100.0%	3	11	34	0.474%	15.0%	DIGSESTEDQAMEDIK	K	Q	99.7%	104	27.2	24.9	0	10	0	0	2	1,944.6708	1,825.50		7191150	58	73	Empty	true	
NCOMM-16-10416-B Supplementary Data 2. CK2-HSF1 phosphorylation	Casein Standard 1 pmol	Casein Standard 1 pmol	ID14472_01_E749_3778_102914 (F054221)	Alpha-S1-casein OS=Bos taurus GN=CSN1S1 PE=1 SV=2	CASA1_BOVIN	SwissProt_2013x.fasta	24,529.4	100.0%	3	11	34	0.474%	15.0%	VPQLEIVPNSAEER	K	L	99.7%	51.7	31.7	47.8	0	6	3	0	2	1,662.7623	2,007.00		3.80518E8	121	134	Empty	true	
NCOMM-16-10416-B Supplementary Data 2. CK2-HSF1 phosphorylation	Casein Standard 1 pmol	Casein Standard 1 pmol	ID14472_01_E749_3778_102914 (F054221)	Alpha-S1-casein OS=Bos taurus GN=CSN1S1 PE=1 SV=2	CASA1_BOVIN	SwissProt_2013x.fasta	24,529.4	100.0%	3	11	34	0.474%	15.0%	YKVPQLEIVPNSAEER	K	L	99.7%	51.1	32.2	13.2	0	7	8	0	2	1,952.9366	2,058.00		1.06751E8	119	134	Empty	true	
NCOMM-16-10416-B Supplementary Data 2. CK2-HSF1 phosphorylation	Casein Standard 1 pmol	Casein Standard 1 pmol	ID14472_01_E749_3778_102914 (F054221)	Alpha-S2-casein OS=Bos taurus GN=CSN1S2 PE=1 SV=2	CASA2_BOVIN	SwissProt_2013x.fasta	26,019.0	100.0%	4	5	12	0.167%	18.5%	EQLSTSEENSKK	R	T	99.7%	47.8	29.6	12.6	0	2	0	0	2	1,459.6313	1,027.50		947979	141	152	Empty	true	
NCOMM-16-10416-B Supplementary Data 2. CK2-HSF1 phosphorylation	Casein Standard 1 pmol	Casein Standard 1 pmol	ID14472_01_E749_3778_102914 (F054221)	Alpha-S2-casein OS=Bos taurus GN=CSN1S2 PE=1 SV=2	CASA2_BOVIN	SwissProt_2013x.fasta	26,019.0	100.0%	4	5	12	0.167%	18.5%	KTVDMESTEVFTK	K	K	97.3%	26.7	30.6	1.09	0	1	0	0	2	1,610.7021	1,443.00		168613	152	164	Empty	true	
NCOMM-16-10416-B Supplementary Data 2. CK2-HSF1 phosphorylation	Casein Standard 1 pmol	Casein Standard 1 pmol	ID14472_01_E749_3778_102914 (F054221)	Alpha-S2-casein OS=Bos taurus GN=CSN1S2 PE=1 SV=2	CASA2_BOVIN	SwissProt_2013x.fasta	26,019.0	100.0%	4	5	12	0.167%	18.5%	NMAINPSKENLCSTFCK	K	E	99.5%	29.9	32.2	17.0	0	0	1	0	2	2,109.8804	1,677.00		443257	40	56	Empty	true	
NCOMM-16-10416-B Supplementary Data 2. CK2-HSF1 phosphorylation	Casein Standard 1 pmol	Casein Standard 1 pmol	ID14472_01_E749_3778_102914 (F054221)	Alpha-S2-casein OS=Bos taurus GN=CSN1S2 PE=1 SV=2	CASA2_BOVIN	SwissProt_2013x.fasta	26,019.0	100.0%	4	5	12	0.167%	18.5%	TVDMESTEVFTK	K	K	99.7%	79.8	29.2	14.6	0	8	0	0	2	1,466.6122	1,717.50		4823300	153	164	Empty	true	
NCOMM-16-10416-B Supplementary Data 2. CK2-HSF1 phosphorylation	Casein Standard 1 pmol	Casein Standard 1 pmol	ID14472_01_E749_3778_102914 (F054221)	Beta-casein OS=Bos taurus GN=CSN2 PE=1 SV=2	CASB_BOVIN,CASB_CAPHI,CASB_SHEEP	SwissProt_2013x.fasta	25,107.2	99.4%	1	2	5	0.0697%	7.14%	FQSEEQQQTEDELQDK	K	I	99.7%	102	31.0	19.4	0	5	0	0	2	2,062.8128	1,551.00		1503240	48	63	Empty	true	
NCOMM-16-10416-B Supplementary Data 2. CK2-HSF1 phosphorylation	ID14469 (HSF1 CK2 holoenzyme phos)	ID14469 (HSF1 CK2 holoenzyme phos)	ID14469_01_E749_3778_102914 (F054219)	Heat shock factor protein 1 OS=Homo sapiens GN=HSF1 PE=1 SV=1	HSF1_HUMAN	SwissProt_2013x.fasta	57,261.6	100.0%	7	12	33	0.288%	19.8%	DDTEFQHPCFLR	R	G	99.7%	39.4	27.6	30.8	0	1	0	0	2	1,644.6514	1,924.00		174509	95	106	Empty	true	
NCOMM-16-10416-B Supplementary Data 2. CK2-HSF1 phosphorylation	ID14469 (HSF1 CK2 holoenzyme phos)	ID14469 (HSF1 CK2 holoenzyme phos)	ID14469_01_E749_3778_102914 (F054219)	Heat shock factor protein 1 OS=Homo sapiens GN=HSF1 PE=1 SV=1	HSF1_HUMAN	SwissProt_2013x.fasta	57,261.6	100.0%	7	12	33	0.288%	19.8%	ESEPAPASVTALTDAR	R	G	99.7%	56.5	30.0	38.6	0	7	2	0	2	1,694.7634	1,713.00		6.42167E7	337	352	Empty	true	
NCOMM-16-10416-B Supplementary Data 2. CK2-HSF1 phosphorylation	ID14469 (HSF1 CK2 holoenzyme phos)	ID14469 (HSF1 CK2 holoenzyme phos)	ID14469_01_E749_3778_102914 (F054219)	Heat shock factor protein 1 OS=Homo sapiens GN=HSF1 PE=1 SV=1	HSF1_HUMAN	SwissProt_2013x.fasta	57,261.6	100.0%	7	12	33	0.288%	19.8%	GHTDTEGRPPSPPPTSTPEK	R	C	99.7%	74.9	31.6	23.3	0	4	7	2	2	2,167.9660	1,307.00		1.97986E8	353	372	Empty	true	
NCOMM-16-10416-B Supplementary Data 2. CK2-HSF1 phosphorylation	ID14469 (HSF1 CK2 holoenzyme phos)	ID14469 (HSF1 CK2 holoenzyme phos)	ID14469_01_E749_3778_102914 (F054219)	Heat shock factor protein 1 OS=Homo sapiens GN=HSF1 PE=1 SV=1	HSF1_HUMAN	SwissProt_2013x.fasta	57,261.6	100.0%	7	12	33	0.288%	19.8%	KIPLMLNDSGSAHSMPK	R	Y	99.7%	58.0	30.8	9.63	0	0	7	0	2	1,921.8914	1,735.00		5474940	208	224	Empty	true	
NCOMM-16-10416-B Supplementary Data 2. CK2-HSF1 phosphorylation	ID14469 (HSF1 CK2 holoenzyme phos)	ID14469 (HSF1 CK2 holoenzyme phos)	ID14469_01_E749_3778_102914 (F054219)	Heat shock factor protein 1 OS=Homo sapiens GN=HSF1 PE=1 SV=1	HSF1_HUMAN	SwissProt_2013x.fasta	57,261.6	100.0%	7	12	33	0.288%	19.8%	VEEASPGRPSSVDTLLSPTALIDSILR	R	E	99.7%	61.5	29.8	8.81	0	0	1	0	2	2,903.4765	2,576.00		3458590	310	336	Empty	true	
NCOMM-16-10416-B Supplementary Data 2. CK2-HSF1 phosphorylation	ID14469 (HSF1 CK2 holoenzyme phos)	ID14469 (HSF1 CK2 holoenzyme phos)	ID14469_01_E749_3778_102914 (F054219)	Heat shock factor protein 1 OS=Homo sapiens GN=HSF1 PE=1 SV=1	HSF1_HUMAN	SwissProt_2013x.fasta	57,261.6	100.0%	7	12	33	0.288%	19.8%	VEEASPGRPSSVDTLLSPTALIDSILRESEPAPASVTALTDAR	R	G	99.7%	45.3	30.7	2.10	0	0	0	1	2	4,499.2557	2,558.00		1.81415E7	310	352	Empty	true	
NCOMM-16-10416-B Supplementary Data 2. CK2-HSF1 phosphorylation	ID14469 (HSF1 CK2 holoenzyme phos)	ID14469 (HSF1 CK2 holoenzyme phos)	ID14469_01_E749_3778_102914 (F054219)	Heat shock factor protein 1 OS=Homo sapiens GN=HSF1 PE=1 SV=1	HSF1_HUMAN	SwissProt_2013x.fasta	57,261.6	100.0%	7	12	33	0.288%	19.8%	VKEEPPSPPQSPR	R	V	99.4%	28.3	29.5	12.5	0	0	1	0	2	1,527.7205	1,301.00		403768	297	309	Empty	true	
NCOMM-16-10416-B Supplementary Data 2. CK2-HSF1 phosphorylation	ID14470 (HSF1 CK2 alpha phos)	ID14470 (HSF1 CK2 alpha phos)	ID14470_01_E749_3778_102914 (F054223)	Unconventional myosin-Ig OS=Homo sapiens GN=MYO1G PE=1 SV=2	MYO1G_HUMAN	SwissProt_2013x.fasta	116,443.6	98.6%	1	1	1	0.00754%	1.18%	RLLYNSTDPTLR	K	A	99.7%	36.5	28.6	0.000	0	0	1	0	2	1,528.7521	1,999.00		41,385.0	545	556	Empty	true	
NCOMM-16-10416-B Supplementary Data 2. CK2-HSF1 phosphorylation	ID14470 (HSF1 CK2 alpha phos)	ID14470 (HSF1 CK2 alpha phos)	ID14470_01_E749_3778_102914 (F054223)	Casein kinase II subunit alpha' OS=Homo sapiens GN=CSNK2A2 PE=1 SV=1	CSK22_HUMAN	SwissProt_2013x.fasta	41,214.5	100.0%	1	2	2	0.0151%	5.71%	EQSQPCADNAVLSSGLTAAR	K	-	99.7%	55.0	31.4	10.7	0	1	1	0	2	2,154.9486	1,794.50		2050240	331	350	Empty	true	
NCOMM-16-10416-B Supplementary Data 2. CK2-HSF1 phosphorylation	ID14470 (HSF1 CK2 alpha phos)	ID14470 (HSF1 CK2 alpha phos)	ID14470_01_E749_3778_102914 (F054223)	Heat shock factor protein 1 OS=Homo sapiens GN=HSF1 PE=1 SV=1	HSF1_HUMAN	SwissProt_2013x.fasta	57,261.6	100.0%	8	18	54	0.407%	21.6%	DDTEFQHPCFLR	R	G	99.7%	58.2	27.2	43.9	0	2	1	0	2	1,645.6354	1,926.00		742615	95	106	Empty	true	
NCOMM-16-10416-B Supplementary Data 2. CK2-HSF1 phosphorylation	ID14470 (HSF1 CK2 alpha phos)	ID14470 (HSF1 CK2 alpha phos)	ID14470_01_E749_3778_102914 (F054223)	Heat shock factor protein 1 OS=Homo sapiens GN=HSF1 PE=1 SV=1	HSF1_HUMAN	SwissProt_2013x.fasta	57,261.6	100.0%	8	18	54	0.407%	21.6%	ESEPAPASVTALTDAR	R	G	99.7%	45.2	30.0	28.7	0	7	2	0	2	1,694.7634	1,704.00		4.92912E7	337	352	Empty	true	
NCOMM-16-10416-B Supplementary Data 2. CK2-HSF1 phosphorylation	ID14470 (HSF1 CK2 alpha phos)	ID14470 (HSF1 CK2 alpha phos)	ID14470_01_E749_3778_102914 (F054223)	Heat shock factor protein 1 OS=Homo sapiens GN=HSF1 PE=1 SV=1	HSF1_HUMAN	SwissProt_2013x.fasta	57,261.6	100.0%	8	18	54	0.407%	21.6%	GHTDTEGRPPSPPPTSTPEK	R	C	99.7%	80.7	31.7	23.2	0	3	23	2	2	2,167.9660	1,458.00		1.7672E9	353	372	Empty	true	
NCOMM-16-10416-B Supplementary Data 2. CK2-HSF1 phosphorylation	ID14470 (HSF1 CK2 alpha phos)	ID14470 (HSF1 CK2 alpha phos)	ID14470_01_E749_3778_102914 (F054223)	Heat shock factor protein 1 OS=Homo sapiens GN=HSF1 PE=1 SV=1	HSF1_HUMAN	SwissProt_2013x.fasta	57,261.6	100.0%	8	18	54	0.407%	21.6%	GHTDTEGRPPSPPPTSTPEKCLSVACLDK	R	N	98.7%	29.2	33.8	2.12	0	0	0	1	2	3,214.4550	1,665.00		89,971.0	353	381	Empty	true	
NCOMM-16-10416-B Supplementary Data 2. CK2-HSF1 phosphorylation	ID14470 (HSF1 CK2 alpha phos)	ID14470 (HSF1 CK2 alpha phos)	ID14470_01_E749_3778_102914 (F054223)	Heat shock factor protein 1 OS=Homo sapiens GN=HSF1 PE=1 SV=1	HSF1_HUMAN	SwissProt_2013x.fasta	57,261.6	100.0%	8	18	54	0.407%	21.6%	IPLMLNDSGSAHSMPK	K	Y	99.7%	59.7	31.0	22.1	0	2	2	0	2	1,777.8015	1,847.00		1668290	209	224	Empty	true	
NCOMM-16-10416-B Supplementary Data 2. CK2-HSF1 phosphorylation	ID14470 (HSF1 CK2 alpha phos)	ID14470 (HSF1 CK2 alpha phos)	ID14470_01_E749_3778_102914 (F054223)	Heat shock factor protein 1 OS=Homo sapiens GN=HSF1 PE=1 SV=1	HSF1_HUMAN	SwissProt_2013x.fasta	57,261.6	100.0%	8	18	54	0.407%	21.6%	KIPLMLNDSGSAHSMPK	R	Y	99.7%	55.3	30.9	11.4	0	0	7	0	2	1,905.8965	1,716.00		9311550	208	224	Empty	true	
NCOMM-16-10416-B Supplementary Data 2. CK2-HSF1 phosphorylation	ID14470 (HSF1 CK2 alpha phos)	ID14470 (HSF1 CK2 alpha phos)	ID14470_01_E749_3778_102914 (F054223)	Heat shock factor protein 1 OS=Homo sapiens GN=HSF1 PE=1 SV=1	HSF1_HUMAN	SwissProt_2013x.fasta	57,261.6	100.0%	8	18	54	0.407%	21.6%	VEEASPGRPSSVDTLLSPTALIDSILR	R	E	99.7%	54.8	29.6	0.000	0	0	1	0	2	2,903.4765	2,577.00		4044800	310	336	Empty	true	
NCOMM-16-10416-B Supplementary Data 2. CK2-HSF1 phosphorylation	ID14470 (HSF1 CK2 alpha phos)	ID14470 (HSF1 CK2 alpha phos)	ID14470_01_E749_3778_102914 (F054223)	Heat shock factor protein 1 OS=Homo sapiens GN=HSF1 PE=1 SV=1	HSF1_HUMAN	SwissProt_2013x.fasta	57,261.6	100.0%	8	18	54	0.407%	21.6%	VTSVSTLKSEDIK	K	I	99.1%	33.8	28.8	17.8	0	1	0	0	2	1,486.7402	1,500.00		140793	119	131	Empty	true	
NCOMM-16-10416-B Supplementary Data 2. CK2-HSF1 phosphorylation	ID14470 (HSF1 CK2 alpha phos)	ID14470 (HSF1 CK2 alpha phos)	ID14470_01_E749_3778_102914 (F054223)	Casein kinase II subunit alpha OS=Homo sapiens GN=CSNK2A1 PE=1 SV=1	CSK21_HUMAN	SwissProt_2013x.fasta	45,144.5	100.0%	7	10	13	0.0980%	25.8%	EYWDYESHVVEWGNQDDYQLVR	R	K	99.7%	63.7	32.8	0.000	0	1	2	0	2	2,910.2044	2,282.00		1256150	22	43	Empty	true	
NCOMM-16-10416-B Supplementary Data 2. CK2-HSF1 phosphorylation	ID14470 (HSF1 CK2 alpha phos)	ID14470 (HSF1 CK2 alpha phos)	ID14470_01_E749_3778_102914 (F054223)	Casein kinase II subunit alpha OS=Homo sapiens GN=CSNK2A1 PE=1 SV=1	CSK21_HUMAN	SwissProt_2013x.fasta	45,144.5	100.0%	7	10	13	0.0980%	25.8%	FVHSENQHLVSPEALDFLDK	R	L	99.7%	51.9	32.0	34.1	0	0	3	0	2	2,405.1175	2,230.00		1410480	284	303	Empty	true	
NCOMM-16-10416-B Supplementary Data 2. CK2-HSF1 phosphorylation	ID14470 (HSF1 CK2 alpha phos)	ID14470 (HSF1 CK2 alpha phos)	ID14470_01_E749_3778_102914 (F054223)	Casein kinase II subunit alpha OS=Homo sapiens GN=CSNK2A1 PE=1 SV=1	CSK21_HUMAN	SwissProt_2013x.fasta	45,144.5	100.0%	7	10	13	0.0980%	25.8%	QLYQTLTDYDIR	K	F	99.7%	73.8	29.6	22.0	0	1	0	0	2	1,608.7308	2,043.00		235201	123	134	Empty	true	
NCOMM-16-10416-B Supplementary Data 2. CK2-HSF1 phosphorylation	ID14470 (HSF1 CK2 alpha phos)	ID14470 (HSF1 CK2 alpha phos)	ID14470_01_E749_3778_102914 (F054223)	Casein kinase II subunit alpha OS=Homo sapiens GN=CSNK2A1 PE=1 SV=1	CSK21_HUMAN	SwissProt_2013x.fasta	45,144.5	100.0%	7	10	13	0.0980%	25.8%	TPALVFEHVNNTDFK	R	Q	99.7%	72.6	30.2	69.3	0	1	0	0	2	1,811.8365	1,998.00		458840	108	122	Empty	true	
NCOMM-16-10416-B Supplementary Data 2. CK2-HSF1 phosphorylation	ID14470 (HSF1 CK2 alpha phos)	ID14470 (HSF1 CK2 alpha phos)	ID14470_01_E749_3778_102914 (F054223)	Casein kinase II subunit alpha OS=Homo sapiens GN=CSNK2A1 PE=1 SV=1	CSK21_HUMAN	SwissProt_2013x.fasta	45,144.5	100.0%	7	10	13	0.0980%	25.8%	VLGTEDLYDYIDK	K	Y	99.4%	41.4	29.4	17.6	0	1	0	0	2	1,623.7193	2,169.00		217932	248	260	Empty	true	
NCOMM-16-10416-B Supplementary Data 2. CK2-HSF1 phosphorylation	ID14470 (HSF1 CK2 alpha phos)	ID14470 (HSF1 CK2 alpha phos)	ID14470_01_E749_3778_102914 (F054223)	Casein kinase II subunit alpha OS=Homo sapiens GN=CSNK2A1 PE=1 SV=1	CSK21_HUMAN	SwissProt_2013x.fasta	45,144.5	100.0%	7	10	13	0.0980%	25.8%	VLGTEDLYDYIDKYNIELDPR	K	F	99.7%	48.2	32.7	2.71	0	0	1	0	2	2,624.2172	2,470.00		2549590	248	268	Empty	true	
NCOMM-16-10416-B Supplementary Data 2. CK2-HSF1 phosphorylation	ID14470 (HSF1 CK2 alpha phos)	ID14470 (HSF1 CK2 alpha phos)	ID14470_01_E749_3778_102914 (F054223)	Casein kinase II subunit alpha OS=Homo sapiens GN=CSNK2A1 PE=1 SV=1	CSK21_HUMAN	SwissProt_2013x.fasta	45,144.5	100.0%	7	10	13	0.0980%	25.8%	VYTDVNTHRPR	R	E	99.5%	30.1	28.5	23.2	0	1	2	0	2	1,437.6635	1,198.00		1300470	11	21	Empty	true	
NCOMM-16-10416-B Supplementary Data 2. CK2-HSF1 phosphorylation	ID14471 (HSF1 CK2 alpha prime phos)	ID14471 (HSF1 CK2 alpha prime phos)	ID14471_01_E749_3778_102914 (F054225)	Casein kinase II subunit alpha' OS=Homo sapiens GN=CSNK2A2 PE=1 SV=1	CSK22_HUMAN	SwissProt_2013x.fasta	41,214.5	100.0%	5	9	28	0.199%	22.3%	EPFFHGQDNYDQLVR	R	I	99.0%	28.0	30.4	20.0	0	0	1	0	2	1,944.8278	1,889.00		137680	231	245	Empty	true	
NCOMM-16-10416-B Supplementary Data 2. CK2-HSF1 phosphorylation	ID14471 (HSF1 CK2 alpha prime phos)	ID14471 (HSF1 CK2 alpha prime phos)	ID14471_01_E749_3778_102914 (F054225)	Casein kinase II subunit alpha' OS=Homo sapiens GN=CSNK2A2 PE=1 SV=1	CSK22_HUMAN	SwissProt_2013x.fasta	41,214.5	100.0%	5	9	28	0.199%	22.3%	EQSQPCADNAVLSSGLTAAR	K	-	99.7%	85.3	31.4	12.6	0	11	10	0	2	2,154.9486	1,835.00		1.02375E8	331	350	Empty	true	
NCOMM-16-10416-B Supplementary Data 2. CK2-HSF1 phosphorylation	ID14471 (HSF1 CK2 alpha prime phos)	ID14471 (HSF1 CK2 alpha prime phos)	ID14471_01_E749_3778_102914 (F054225)	Casein kinase II subunit alpha' OS=Homo sapiens GN=CSNK2A2 PE=1 SV=1	CSK22_HUMAN	SwissProt_2013x.fasta	41,214.5	100.0%	5	9	28	0.199%	22.3%	EYWDYEAHVPSWGNQDDYQLVR	R	K	99.7%	51.1	33.0	4.91	0	0	4	0	2	2,850.1833	2,255.50		1024520	23	44	Empty	true	
NCOMM-16-10416-B Supplementary Data 2. CK2-HSF1 phosphorylation	ID14471 (HSF1 CK2 alpha prime phos)	ID14471 (HSF1 CK2 alpha prime phos)	ID14471_01_E749_3778_102914 (F054225)	Casein kinase II subunit alpha' OS=Homo sapiens GN=CSNK2A2 PE=1 SV=1	CSK22_HUMAN	SwissProt_2013x.fasta	41,214.5	100.0%	5	9	28	0.199%	22.3%	LIDWGLAEFYHPAQEYNVR	R	V	98.0%	28.1	32.0	18.0	0	0	1	0	2	2,401.1014	2,439.00		227925	174	192	Empty	true	
NCOMM-16-10416-B Supplementary Data 2. CK2-HSF1 phosphorylation	ID14471 (HSF1 CK2 alpha prime phos)	ID14471 (HSF1 CK2 alpha prime phos)	ID14471_01_E749_3778_102914 (F054225)	Casein kinase II subunit alpha' OS=Homo sapiens GN=CSNK2A2 PE=1 SV=1	CSK22_HUMAN	SwissProt_2013x.fasta	41,214.5	100.0%	5	9	28	0.199%	22.3%	SREYWDYEAHVPSWGNQDDYQLVR	R	K	99.7%	42.9	33.6	0.000	0	0	0	1	2	3,094.3004	2,099.00		136879	21	44	Empty	true	
NCOMM-16-10416-B Supplementary Data 2. CK2-HSF1 phosphorylation	ID14471 (HSF1 CK2 alpha prime phos)	ID14471 (HSF1 CK2 alpha prime phos)	ID14471_01_E749_3778_102914 (F054225)	Heat shock factor protein 1 OS=Homo sapiens GN=HSF1 PE=1 SV=1	HSF1_HUMAN	SwissProt_2013x.fasta	57,261.6	100.0%	10	26	55	0.391%	22.5%	DDTEFQHPCFLR	R	G	99.7%	52.5	27.2	32.9	0	2	1	0	2	1,645.6354	1,929.00		812610	95	106	Empty	true	
NCOMM-16-10416-B Supplementary Data 2. CK2-HSF1 phosphorylation	ID14471 (HSF1 CK2 alpha prime phos)	ID14471 (HSF1 CK2 alpha prime phos)	ID14471_01_E749_3778_102914 (F054225)	Heat shock factor protein 1 OS=Homo sapiens GN=HSF1 PE=1 SV=1	HSF1_HUMAN	SwissProt_2013x.fasta	57,261.6	100.0%	10	26	55	0.391%	22.5%	ESEPAPASVTALTDAR	R	G	99.7%	45.7	29.9	27.7	0	5	2	0	2	1,694.7634	1,703.00		1.25176E7	337	352	Empty	true	
NCOMM-16-10416-B Supplementary Data 2. CK2-HSF1 phosphorylation	ID14471 (HSF1 CK2 alpha prime phos)	ID14471 (HSF1 CK2 alpha prime phos)	ID14471_01_E749_3778_102914 (F054225)	Heat shock factor protein 1 OS=Homo sapiens GN=HSF1 PE=1 SV=1	HSF1_HUMAN	SwissProt_2013x.fasta	57,261.6	100.0%	10	26	55	0.391%	22.5%	GHTDTEGRPPSPPPTSTPEK	R	C	99.7%	76.1	31.6	27.7	0	4	14	2	2	2,167.9660	1,345.50		4.61998E8	353	372	Empty	true	
NCOMM-16-10416-B Supplementary Data 2. CK2-HSF1 phosphorylation	ID14471 (HSF1 CK2 alpha prime phos)	ID14471 (HSF1 CK2 alpha prime phos)	ID14471_01_E749_3778_102914 (F054225)	Heat shock factor protein 1 OS=Homo sapiens GN=HSF1 PE=1 SV=1	HSF1_HUMAN	SwissProt_2013x.fasta	57,261.6	100.0%	10	26	55	0.391%	22.5%	IPLMLNDSGSAHSMPK	K	Y	99.7%	71.1	30.4	10.3	0	2	3	0	2	1,793.7964	1,770.00		3666410	209	224	Empty	true	
NCOMM-16-10416-B Supplementary Data 2. CK2-HSF1 phosphorylation	ID14471 (HSF1 CK2 alpha prime phos)	ID14471 (HSF1 CK2 alpha prime phos)	ID14471_01_E749_3778_102914 (F054225)	Heat shock factor protein 1 OS=Homo sapiens GN=HSF1 PE=1 SV=1	HSF1_HUMAN	SwissProt_2013x.fasta	57,261.6	100.0%	10	26	55	0.391%	22.5%	KIPLMLNDSGSAHSMPK	R	Y	99.7%	60.5	30.8	3.28	0	3	9	0	2	1,921.8914	1,707.50		1.70815E7	208	224	Empty	true	
NCOMM-16-10416-B Supplementary Data 2. CK2-HSF1 phosphorylation	ID14471 (HSF1 CK2 alpha prime phos)	ID14471 (HSF1 CK2 alpha prime phos)	ID14471_01_E749_3778_102914 (F054225)	Heat shock factor protein 1 OS=Homo sapiens GN=HSF1 PE=1 SV=1	HSF1_HUMAN	SwissProt_2013x.fasta	57,261.6	100.0%	10	26	55	0.391%	22.5%	KVTSVSTLKSEDIK	R	I	99.7%	41.9	28.1	16.2	0	1	0	0	2	1,614.8352	1,414.00		128858	118	131	Empty	true	
NCOMM-16-10416-B Supplementary Data 2. CK2-HSF1 phosphorylation	ID14471 (HSF1 CK2 alpha prime phos)	ID14471 (HSF1 CK2 alpha prime phos)	ID14471_01_E749_3778_102914 (F054225)	Heat shock factor protein 1 OS=Homo sapiens GN=HSF1 PE=1 SV=1	HSF1_HUMAN	SwissProt_2013x.fasta	57,261.6	100.0%	10	26	55	0.391%	22.5%	VEEASPGRPSSVDTLLSPTALIDSILR	R	E	99.7%	56.1	29.3	0.000	0	1	1	0	2	2,903.4765	2,578.50		7159930	310	336	Empty	true	
NCOMM-16-10416-B Supplementary Data 2. CK2-HSF1 phosphorylation	ID14471 (HSF1 CK2 alpha prime phos)	ID14471 (HSF1 CK2 alpha prime phos)	ID14471_01_E749_3778_102914 (F054225)	Heat shock factor protein 1 OS=Homo sapiens GN=HSF1 PE=1 SV=1	HSF1_HUMAN	SwissProt_2013x.fasta	57,261.6	100.0%	10	26	55	0.391%	22.5%	VEEASPGRPSSVDTLLSPTALIDSILRESEPAPASVTALTDAR	R	G	99.7%	38.9	30.5	0.980	0	0	1	1	2	4,499.2557	2,560.00		9.7776E7	310	352	Empty	true	
NCOMM-16-10416-B Supplementary Data 2. CK2-HSF1 phosphorylation	ID14471 (HSF1 CK2 alpha prime phos)	ID14471 (HSF1 CK2 alpha prime phos)	ID14471_01_E749_3778_102914 (F054225)	Heat shock factor protein 1 OS=Homo sapiens GN=HSF1 PE=1 SV=1	HSF1_HUMAN	SwissProt_2013x.fasta	57,261.6	100.0%	10	26	55	0.391%	22.5%	VKEEPPSPPQSPR	R	V	98.0%	23.4	29.2	3.41	0	0	1	0	2	1,527.7205	1,255.00		338950	297	309	Empty	true	
NCOMM-16-10416-B Supplementary Data 2. CK2-HSF1 phosphorylation	ID14471 (HSF1 CK2 alpha prime phos)	ID14471 (HSF1 CK2 alpha prime phos)	ID14471_01_E749_3778_102914 (F054225)	Heat shock factor protein 1 OS=Homo sapiens GN=HSF1 PE=1 SV=1	HSF1_HUMAN	SwissProt_2013x.fasta	57,261.6	100.0%	10	26	55	0.391%	22.5%	VTSVSTLKSEDIK	K	I	99.5%	36.6	28.8	15.0	0	1	0	0	2	1,486.7402	1,503.00		157816	119	131	Empty	true	
NCOMM-16-10416-B Supplementary Data 2. CK2-HSF1 phosphorylation	ID14471 (HSF1 CK2 alpha prime phos)	ID14471 (HSF1 CK2 alpha prime phos)	ID14471_01_E749_3778_102914 (F054225)	Casein kinase II subunit alpha OS=Homo sapiens GN=CSNK2A1 PE=1 SV=1	CSK21_HUMAN	SwissProt_2013x.fasta	45,144.5	100.0%	2	2	2	0.0142%	10.7%	EYWDYESHVVEWGNQDDYQLVR	R	K	97.7%	33.3	32.9	0.000	0	0	1	0	2	2,911.1884	2,285.00		259943	22	43	Empty	true	
NCOMM-16-10416-B Supplementary Data 2. CK2-HSF1 phosphorylation	ID14471 (HSF1 CK2 alpha prime phos)	ID14471 (HSF1 CK2 alpha prime phos)	ID14471_01_E749_3778_102914 (F054225)	Casein kinase II subunit alpha OS=Homo sapiens GN=CSNK2A1 PE=1 SV=1	CSK21_HUMAN	SwissProt_2013x.fasta	45,144.5	100.0%	2	2	2	0.0142%	10.7%	FVHSENQHLVSPEALDFLDK	R	L	96.6%	30.9	32.0	20.5	0	0	1	0	2	2,405.1175	2,215.00		169297	284	303	Empty	true	
END OF FILE
