# Supplementary material for: Abnormal degradation of the neuronal stress-protective transcription factor HSF1 in Huntington's disease
Source: Nat Commun. 2017 Feb 13;8:14405. doi: 10.1038/ncomms14405 (PMC5316841; doi:10.1038/ncomms14405)
Supplement: Supplementary Data 3 — Heat Shock Proteins down-regulated in the brain of patients with HD [file ncomms14405-s4.xlsx]

## Sheet: Hoja1
Heat shock proteins and other HSF1 gene targets expression in the HD brain (Hodges et al., 2015)
Gene Symbol	Caudate Probeset	Change Fold	P.Value	Function
HSPBP1	202415_s_at	-7.72	1.15e-10	hsp70-interacting protein
DNAJA2	226994_at_B	-7.16	1.09e-09	DnaJ (Hsp40) homolog, subfamily A, member 2
DNAJC12	223721_s_at_B	-6.61	9.72e-09	DnaJ (Hsp40) homolog, subfamily C, member 12
HSPH1	208744_x_at	-5.94	1.34e-07	heat shock 105kDa/110kDa protein 1
DNAJC5	224612_s_at_B	-5.53	6.77e-07	DnaJ (Hsp40) homolog, subfamily C, member 5
DNAJA4	225061_at_B	-4.47	3.33e-05	DnaJ (Hsp40) homolog, subfamily A, member 4
DNAJA2	209157_at	-4.16	9.8e-05	DnaJ (Hsp40) homolog, subfamily A, member 2
DNAJC7	202416_at	-3.97	0.000186	DnaJ (Hsp40) homolog, subfamily C, member 7
DNAJB5	207453_s_at	-3.51	0.000837	DnaJ (Hsp40) homolog, subfamily B, member 5
HSPC111	214011_s_at	-3.28	0.0017	hypothetical protein HSPC111
DNAJC6	204720_s_at	-2.89	0.00527	DnaJ (Hsp40) homolog, subfamily C, member 6
HSP70-4	219212_at	-2.68	0.00928	likely ortholog of mouse heat shock protein, 70 kDa 4
DNAJC8	212490_at	-2.64	0.0106	DnaJ (Hsp40) homolog, subfamily C, member 8
HSPA5BP1	232419_at_B	-2.6	0.0115	heat shock 70kDa protein 5 (glucose-regulated protein, 78kDa) binding protein 1
HSPA8	210338_s_at	-2.51	0.0148	heat shock 70kDa protein 8
HSPCB	214359_s_at	-2.45	0.017	heat shock 90kDa protein 1, beta
HSPA14	227650_at_B	-2.23	0.0294	heat shock 70kDa protein 14
KCNN1	206231_at	-6.37	2.53e-08	potassium intermediate/small conductance calcium-activated channel, subfamily N, member 1
BMS1	209868_s_at	-6.78	4.89e-09	RNA binding motif, single stranded interacting protein 1	RBMS1
EIF4A2	200912_s_at	-6.92	2.84e-09	eukaryotic translation initiation factor 4A, isoform 2
SHANK2	213308_at	-5.44	9.52e-07	SH3 and multiple ankyrin repeat domains 2
GNG7	206896_s_at	-8.56	4e-12	guanine nucleotide binding protein (G protein), gamma 7
SRPK2	214931_s_at	-3.11	0.00278	SFRS protein kinase 2
CBFA2T3	208056_s_at	-6.47	1.67e-08	core-binding factor, runt domain, alpha subunit 2; translocated to, 3
ZFPM1	237463_at_B	-1.82	0.0739	zinc finger protein, multitype 1
MICAL2	206275_s_at	-5.03	4.33e-06	KIAA0750 gene product
ALK	200813_s_at	-2.53	0.0141	platelet-activating factor acetylhydrolase, isoform Ib, alpha subunit 45kDa
SNAP29	222597_at_B	-2.73	0.00817	synaptosomal-associated protein, 29kDa
TNFRSF8	206729_at	-3.91	0.000227	tumor necrosis factor receptor superfamily, member 8
HCN2	207592_s_at	-7.1	1.39e-09	hyperpolarization activated cyclic nucleotide-gated potassium channel 2
SERAC1	232183_at_B	-1.99	0.0506	serine active site containing 1
CLTC	200614_at	-4.17	9.41e-05	clathrin, heavy polypeptide (Hc)
SLC35F3	229065_at_B	-6.54	1.27e-08	solute carrier family 35, member F3
TRIO	200822_x_at	-5.76	2.76e-07	triosephosphate isomerase 1
CCT2	201946_s_at	-4.04	0.000149	chaperonin containing TCP1, subunit 2 (beta)
FTCD	220604_x_at	-3.38	0.00127	formiminotransferase cyclodeaminase
PRKCB	207957_s_at	-6.97	2.36e-09	protein kinase C, beta 1
FTCD	220604_x_at	-3.38	0.00127	formiminotransferase cyclodeaminase
CHST11	226372_at_B	-3.17	0.00234	carbohydrate (chondroitin 4) sulfotransferase 11
SYT7	226167_at_B	-5.96	1.29e-07	synaptotagmin VII
RANBP3	208272_at	-2.01	0.0484	RAN binding protein 3
PTPRN2	203029_s_at	-6.38	2.4e-08	protein tyrosine phosphatase, receptor type, N polypeptide 2
SPTAN1	208611_s_at	-2.17	0.0341	spectrin, alpha, non-erythrocytic 1 (alpha-fodrin)
PARK2	207058_s_at	-3.6	0.000631	Parkinson disease (autosomal recessive, juvenile) 2, parkin
MAD1L1	204856_at	-1.39	0.168	UDP-GlcNAc:betaGal beta-1,3-N-acetylglucosaminyltransferase 3
ZFYVE28	232408_at_B	-5.34	1.37e-06	zinc finger, FYVE domain containing 28
FOXP1	223287_s_at_B	-7.52	2.57e-10	forkhead box P1
CRYM	205489_at	-6.86	3.62e-09
RANGAP1	212125_at	-3.34	0.00143	Ran GTPase activating protein 1
STIP1	217934_x_at	-3.15	0.00252	STIP1 homology and U-Box containing protein 1
UBB	242300_at_B	-2.97	0.00418	Ubiquitin B (UBB) mRNA, 3' UTR and genetic suppressor element
UBE2B	202334_s_at	-5.92	1.46e-07	ubiquitin-conjugating enzyme E2B (RAD6 homolog)
ME1	204059_s_at	-2.4	0.0195	malic enzyme 1, NADP(+)-dependent, cytosolic
FKBP4	218045_x_at	-5.98	1.17e-07	FK506 binding protein 4, 59kDa
PGK1	200737_at	-4.05	0.000145	phosphoglycerate kinase 1
MRPL12	203931_s_at	-2.81	0.00659	mitochondrial ribosomal protein L12
CCT5	208696_at	-1.9	0.0614	chaperonin containing TCP1, subunit 5 (epsilon)
UBQLN1	222990_at_B	-2.55	0.0134	ubiquilin 1
DAZL	206588_at	-1.84	0.0709	deleted in azoospermia-like
RUSC1	206949_s_at	-4.85	8.66e-06	RUN and SH3 domain containing 1
CHD3	208807_s_at	-5.05	4.15e-06	chromodomain helicase DNA binding protein 3
STAT6	201332_s_at	-2.77	0.00746	signal transducer and activator of transcription 6, interleukin-4 induced
MATR3	200624_s_at	-3.66	0.000522	matrin 3
BID	204493_at	-2.46	0.0166	BH3 interacting domain death agonist
TRAF3	240265_at_B	-2.27	0.0266	TRAF3-interacting Jun N-terminal kinase (JNK)-activating modulator
PTPRS	210823_s_at	-1.92	0.0589	protein tyrosine phosphatase, receptor type, S
SIN3B	39705_at	-3.15	0.00248	SIN3 homolog B, transcriptional regulator (yeast)
CCT8	200873_s_at	-1.83	0.0718	chaperonin containing TCP1, subunit 8 (theta)
SEMA6C	208100_x_at	-2	0.0502	sema domain, transmembrane domain (TM), and cytoplasmic domain, (semaphorin) 6C
H2AFY	214500_at	-2.92	0.00491	H2A histone family, member Y
E2F3	203692_s_at	-3.27	0.00177	E2F transcription factor 3
MTSS1	229780_at_B	-2.99	0.00393	metastasis suppressor 1
DLGAP1	206489_s_at	-7.13	1.23e-09	discs, large (Drosophila) homolog-associated protein 1
NRG1	206343_s_at	-4.27	6.67e-05	neuregulin 1
STX6	212799_at	-2.58	0.0121	syntaxin 6
LARGE	204414_at	-5.31	1.53e-06	like-glycosyltransferase
RAPH1	225186_at_B	-2.83	0.00631	Ras association (RalGDS/AF-6) and pleckstrin homology domains 1
KIAA1486	233916_at_B	-2.52	0.0142	KIAA1486 protein
